# Supplementary material for: MicroRNA Profiling Identifies Diagnostic and Prognostic Markers in Pediatric Sarcoma
Source: Cancers (Basel). 2025 Nov 27;17(23):3791. doi: 10.3390/cancers17233791 (PMC12691150; doi:10.3390/cancers17233791)
Supplement: Supplementary file 1 [file cancers-17-03791-s001.zip]

Archive with 2 entries (2 files):
- cancers-3972834 Supplementary Table 1 edited.pdf
- cancers-3972834 Supplementary Table 2 edited.pdf
